# Supplementary material for: Outer membrane phospholipase A’s roles in Helicobacter pylori acid adaptation
Source: Gut Pathog. 2017 Jun 12;9:36. doi: 10.1186/s13099-017-0184-y (PMC5469174; doi:10.1186/s13099-017-0184-y)
Supplement: Supplementary file 4 — Additional file 4. Residue numbering in E. coli and H. pylori sequences. structures, and models. [file 13099_2017_184_MOESM4_ESM.xlsx]

## Sheet: EcHpOMPLA
E. coli OMPLA		H. pylori OMPLA
Residue Number	Residue Name	Residue Number	Residue Name
1	M	-	-
2	K	-	-
3	S	-	-
4	I	-	-
5	L	-	-
6	L	-	-
7	F	-	-
8	M	-	-
9	I	-	-
10	F	-	-
11	V	-	-
12	V	-	-
13	C	-	-
14	Q	-	-
15	L	-	-
16	E	-	-
17	G	-	-
18	K	-	-
19	K	-	-
20	F	-	-
21	S	-	-
22	Q	-	-
23	D	-	-
24	N	-	-
25	F	-	-
26	K	-	-
27	V	-	-
28	D	-	-
29	Y	-	-
30	N	-	-
31	Y	-	-
32	Y	-	-
33	L	-	-
34	R	-	-
35	K	-	-
36	Q	-	-
37	D	-	-
38	L	-	-
39	H	-	-
40	I	-	-
41	I	-	-
42	K	-	-
43	T	-	-
44	Q	-	-
45	N	-	-
46	D	-	-
47	L	-	-
48	S	-	-
49	N	-	-
50	A	-	-
51	W	-	-
52	Y	-	-
53	L	-	-
54	P	1	P
55	P	2	P
56	Q	3	Q
57	K	4	K
58	A	5	A
59	P	6	P
60	K	7	K
61	E	8	E
62	H	9	H
63	S	10	S
64	W	11	W
65	V	12	V
66	D	13	D
67	F	14	F
68	A	15	A
69	K	16	K
70	K	17	K
71	Y	18	Y
72	L	19	L
73	N	20	N
74	M	21	M
75	M	22	M
76	D	23	D
77	Y	24	Y
78	L	25	L
79	G	26	G
80	T	27	T
81	Y	28	Y
82	F	29	F
83	L	30	L
84	P	31	P
85	F	32	F
86	Y	33	Y
87	H	34	H
88	S	35	S
89	F	36	F
90	T	37	T
91	P	38	P
92	I	39	I
93	F	40	F
94	Q	41	Q
95	W	42	W
96	Y	43	Y
97	H	44	H
98	P	45	P
99	N	46	N
100	I	47	I
101	N	48	N
102	P	49	P
103	Y	50	Y
104	Q	51	Q
105	R	52	R
106	N	53	N
107	E	54	E
108	F	55	F
109	K	56	K
110	F	57	F
111	Q	58	Q
112	I	59	I
113	S	60	S
114	F	61	F
115	R	62	R
116	V	63	V
117	P	64	P
118	V	65	V
119	F	66	F
120	R	67	R
121	H	68	H
122	I	69	I
123	L	70	L
124	W	71	W
125	T	72	T
126	K	73	K
127	G	74	G
128	T	75	T
129	L	76	L
130	Y	77	Y
131	L	78	L
132	A	79	A
133	Y	80	Y
134	T	81	T
135	Q	82	Q
136	T	83	T
137	D	84	D
138	W	85	W
139	F	86	F
140	Q	87	Q
141	I	88	I
142	Y	89	Y
143	N	90	N
144	N	91	N
145	P	92	P
146	Q	93	Q
147	S	94	S
148	A	95	A
149	P	96	P
150	M	97	M
151	R	98	R
152	M	99	M
153	I	100	I
154	N	101	N
155	F	102	F
156	M	103	M
157	P	104	P
158	E	105	E
159	L	106	L
160	I	107	I
161	Y	108	Y
162	V	109	V
163	Y	110	Y
164	P	111	P
165	I	112	I
166	N	113	N
167	F	114	F
168	K	115	K
169	P	116	P
170	F	117	F
171	G	118	g
172	G	-	-
173	K	-	-
174	I	-	-
175	G	119	g
176	N	120	N
177	F	121	F
178	S	122	S
179	E	123	E
180	I	124	I
181	W	125	W
182	I	126	I
183	G	127	G
184	W	128	W
185	Q	129	Q
186	H	130	H
187	I	131	I
188	S	132	S
189	N	133	N
190	G	134	G
191	V	135	V
192	G	136	G
193	G	137	G
194	A	138	A
195	Q	139	q
196	C	-	-
197	Y	-	-
198	Q	-	-
199	P	-	-
200	F	-	-
201	N	-	-
202	K	-	-
203	E	-	-
204	G	-	-
205	N	-	-
206	P	-	-
207	E	-	-
208	N	-	-
209	Q	-	-
210	F	-	-
211	P	-	-
212	G	-	-
213	G	-	-
214	P	-	-
215	V	-	-
216	I	-	-
217	V	-	-
218	K	-	-
219	D	-	-
220	Y	-	-
221	N	-	-
222	G	-	-
223	Q	-	-
224	K	-	-
225	D	-	-
226	V	-	-
227	R	-	-
228	W	-	-
229	G	-	-
230	G	-	-
231	C	-	-
232	R	-	-
233	S	-	-
234	V	140	v
235	S	141	S
236	A	142	A
237	G	143	G
238	Q	144	Q
239	R	145	R
240	P	146	P
241	V	147	V
242	F	148	F
243	R	149	R
244	L	150	L
245	V	151	V
246	W	152	W
247	E	153	E
248	K	154	K
249	G	155	G
250	G	156	G
251	L	157	L
252	K	158	K
253	I	159	I
254	M	160	M
255	V	161	V
256	A	162	A
257	Y	163	Y
258	W	164	W
259	P	165	P
260	Y	166	Y
261	V	167	V
262	P	168	P
263	Y	169	Y
264	D	170	D
265	Q	171	Q
266	S	172	S
267	N	173	N
268	P	174	P
269	N	175	N
270	L	176	L
271	I	177	I
272	D	178	D
273	Y	179	Y
274	M	180	M
275	G	181	G
276	Y	182	Y
277	G	183	G
278	N	184	N
279	A	185	A
280	K	186	K
281	I	187	I
282	D	188	D
283	Y	189	Y
284	R	190	R
285	R	191	R
286	G	192	G
287	R	193	R
288	H	194	H
289	H	195	H
290	F	196	F
291	E	197	E
292	L	198	L
293	Q	199	Q
294	L	200	L
295	Y	201	Y
296	D	202	D
297	I	203	I
298	F	204	f
299	T	-	-
300	Q	-	-
301	Y	-	-
302	W	-	-
303	R	-	-
304	Y	-	-
305	D	205	d
306	R	206	R
307	W	207	W
308	H	208	H
309	G	209	G
310	A	210	A
311	F	211	F
312	R	212	R
313	L	213	L
314	G	214	G
315	Y	215	Y
316	T	216	T
317	Y	217	Y
318	R	218	R
319	I	219	I
320	N	220	N
321	P	221	P
322	F	222	F
323	V	223	V
324	G	224	G
325	I	225	I
326	Y	226	Y
327	A	227	A
328	Q	228	Q
329	W	229	W
330	F	230	F
331	N	231	N
332	G	232	G
333	Y	233	Y
334	G	234	G
335	D	235	D
336	G	236	G
337	L	237	L
338	Y	238	Y
339	E	239	E
340	Y	240	Y
341	D	241	D
342	V	242	V
343	F	243	F
344	S	244	S
345	N	245	N
346	R	246	R
347	I	247	I
348	G	248	G
349	V	249	V
350	G	250	G
351	I	251	I
352	R	252	R
353	L	253	L
354	N	254	N
355	P	255	P

## Sheet: HpSequenceHpModel
H. pylori sequence		H. pylori model
Residue #	Residue Name	Residue #	Residue Name
1	M	-	-
2	K	-	-
3	S	-	-
4	I	-	-
5	L	-	-
6	L	-	-
7	F	-	-
8	M	-	-
9	I	-	-
10	F	-	-
11	V	-	-
12	V	-	-
13	C	-	-
14	Q	-	-
15	L	-	-
16	E	-	-
17	G	-	-
18	K	-	-
19	K	-	-
20	F	-	-
21	S	-	-
22	Q	-	-
23	D	-	-
24	N	-	-
25	F	-	-
26	K	-	-
27	V	-	-
28	D	-	-
29	Y	-	-
30	N	-	-
31	Y	-	-
32	Y	-	-
33	L	-	-
34	R	-	-
35	K	-	-
36	Q	-	-
37	D	-	-
38	L	-	-
39	H	-	-
40	I	-	-
41	I	-	-
42	K	-	-
43	T	-	-
44	Q	-	-
45	N	-	-
46	D	-	-
47	L	-	-
48	S	-	-
49	N	-	-
50	A	-	-
51	W	-	-
52	Y	-	-
53	L	-	-
54	P	1	P
55	P	2	P
56	Q	3	Q
57	K	4	K
58	A	5	A
59	P	6	P
60	K	7	K
61	E	8	E
62	H	9	H
63	S	10	S
64	W	11	W
65	V	12	V
66	D	13	D
67	F	14	F
68	A	15	A
69	K	16	K
70	K	17	K
71	Y	18	Y
72	L	19	L
73	N	20	N
74	M	21	M
75	M	22	M
76	D	23	D
77	Y	24	Y
78	L	25	L
79	G	26	G
80	T	27	T
81	Y	28	Y
82	F	29	F
83	L	30	L
84	P	31	P
85	F	32	F
86	Y	33	Y
87	H	34	H
88	S	35	S
89	F	36	F
90	T	37	T
91	P	38	P
92	I	39	I
93	F	40	F
94	Q	41	Q
95	W	42	W
96	Y	43	Y
97	H	44	H
98	P	45	P
99	N	46	N
100	I	47	I
101	N	48	N
102	P	49	P
103	Y	50	Y
104	Q	51	Q
105	R	52	R
106	N	53	N
107	E	54	E
108	F	55	F
109	K	56	K
110	F	57	F
111	Q	58	Q
112	I	59	I
113	S	60	S
114	F	61	F
115	R	62	R
116	V	63	V
117	P	64	P
118	V	65	V
119	F	66	F
120	R	67	R
121	H	68	H
122	I	69	I
123	L	70	L
124	W	71	W
125	T	72	T
126	K	73	K
127	G	74	G
128	T	75	T
129	L	76	L
130	Y	77	Y
131	L	78	L
132	A	79	A
133	Y	80	Y
134	T	81	T
135	Q	82	Q
136	T	83	T
137	D	84	D
138	W	85	W
139	F	86	F
140	Q	87	Q
141	I	88	I
142	Y	89	Y
143	N	90	N
144	N	91	N
145	P	92	P
146	Q	93	Q
147	S	94	S
148	A	95	A
149	P	96	P
150	M	97	M
151	R	98	R
152	M	99	M
153	I	100	I
154	N	101	N
155	F	102	F
156	M	103	M
157	P	104	P
158	E	105	E
159	L	106	L
160	I	107	I
161	Y	108	Y
162	V	109	V
163	Y	110	Y
164	P	111	P
165	I	112	I
166	N	113	N
167	F	114	F
168	K	115	K
169	P	116	P
170	F	117	F
171	G	118	g
172	G	119	-
173	K	119	-
174	I	119	-
175	G	119	g
176	N	120	N
177	F	121	F
178	S	122	S
179	E	123	E
180	I	124	I
181	W	125	W
182	I	126	I
183	G	127	G
184	W	128	W
185	Q	129	Q
186	H	130	H
187	I	131	I
188	S	132	S
189	N	133	N
190	G	134	G
191	V	135	V
192	G	136	G
193	G	137	G
194	A	138	A
195	Q	139	q
196	C	-	-
197	Y	-	-
198	Q	-	-
199	P	-	-
200	F	-	-
201	N	-	-
202	K	-	-
203	E	-	-
204	G	-	-
205	N	-	-
206	P	-	-
207	E	-	-
208	N	-	-
209	Q	-	-
210	F	-	-
211	P	-	-
212	G	-	-
213	G	-	-
214	P	-	-
215	V	-	-
216	I	-	-
217	V	-	-
218	K	-	-
219	D	-	-
220	Y	-	-
221	N	-	-
222	G	-	-
223	Q	-	-
224	K	-	-
225	D	-	-
226	V	-	-
227	R	-	-
228	W	-	-
229	G	-	-
230	G	-	-
231	C	-	-
232	R	-	-
233	S	-	-
234	V	140	v
235	S	141	S
236	A	142	A
237	G	143	G
238	Q	144	Q
239	R	145	R
240	P	146	P
241	V	147	V
242	F	148	F
243	R	149	R
244	L	150	L
245	V	151	V
246	W	152	W
247	E	153	E
248	K	154	K
249	G	155	G
250	G	156	G
251	L	157	L
252	K	158	K
253	I	159	I
254	M	160	M
255	V	161	V
256	A	162	A
257	Y	163	Y
258	W	164	W
259	P	165	P
260	Y	166	Y
261	V	167	V
262	P	168	P
263	Y	169	Y
264	D	170	D
265	Q	171	Q
266	S	172	S
267	N	173	N
268	P	174	P
269	N	175	N
270	L	176	L
271	I	177	I
272	D	178	D
273	Y	179	Y
274	M	180	M
275	G	181	G
276	Y	182	Y
277	G	183	G
278	N	184	N
279	A	185	A
280	K	186	K
281	I	187	I
282	D	188	D
283	Y	189	Y
284	R	190	R
285	R	191	R
286	G	192	G
287	R	193	R
288	H	194	H
289	H	195	H
290	F	196	F
291	E	197	E
292	L	198	L
293	Q	199	Q
294	L	200	L
295	Y	201	Y
296	D	202	D
297	I	203	I
298	F	204	f
299	T	-	-
300	Q	-	-
301	Y	-	-
302	W	-	-
303	R	-	-
304	Y	-	-
305	D	205	d
306	R	206	R
307	W	207	W
308	H	208	H
309	G	209	G
310	A	210	A
311	F	211	F
312	R	212	R
313	L	213	L
314	G	214	G
315	Y	215	Y
316	T	216	T
317	Y	217	Y
318	R	218	R
319	I	219	I
320	N	220	N
321	P	221	P
322	F	222	F
323	V	223	V
324	G	224	G
325	I	225	I
326	Y	226	Y
327	A	227	A
328	Q	228	Q
329	W	229	W
330	F	230	F
331	N	231	N
332	G	232	G
333	Y	233	Y
334	G	234	G
335	D	235	D
336	G	236	G
337	L	237	L
338	Y	238	Y
339	E	239	E
340	Y	240	Y
341	D	241	D
342	V	242	V
343	F	243	F
344	S	244	S
345	N	245	N
346	R	246	R
347	I	247	I
348	G	248	G
349	V	249	V
350	G	250	G
351	I	251	I
352	R	252	R
353	L	253	L
354	N	254	N
355	P	255	P
